# Supplementary material for: A Pragmatic Framework for Federated Learning Risk and Governance in Academic Medical Centers
Source: JMIR AI. 2026 Feb 27;5:e80022. doi: 10.2196/80022 (PMC12977002; doi:10.2196/80022)
Supplement: Multimedia Appendix 1 [file ai-v5-e80022-s001.xlsx]

## Sheet: Table S1
Table S1. Federated Learning Platforms
Platform	Description/Focus	Notes/Refs
NVIDIA FLARE	Advanced, open source, healthcare & enterprise focus	Highly customizable; medical deployments [1,2]
FLOWER	Flexible Python framework for all ML models	Broad ML support; integrates with PyTorch, TensorFlow [3]
SUBSTRA	Healthcare-oriented; strong on auditability/privacy	Linux Foundation stewardship [4]
FATE	Industrial-scale, privacy-focused, used in banking	Supports large clusters, advanced privacy [5]
PySyft	Deep learning (PyTorch/TensorFlow), research-grade FL, privacy audits (OpenMined)	PyGrid admin portal for deployment [6–8]
OpenFL	Python, Docker-based; code-driven customizable FL	Medical/enterprise use; strong security- Deprecated- Migration to FLOWER [9]
TensorFlow Federated	Google-backed open source for TensorFlow models	Research focus; on-device FL [10,11]
IBM Federated Learning	Enterprise-grade, supports various ML algorithms	Deployment in banking, healthcare [12,13]
Sherpa.ai FL Platform	Healthcare, privacy-preserving (DP, multiparty)	GDPR/AI Act compliance, commercial [14]
Cedar	Advanced meta-learning, personalization, IoT/data hubs	Research and privacy focus [15]

## Sheet: Table S2
Table S2. Overview and Security Considerations for the User Roles in NVFLARE.
Role	Description	Potential Liabilities	Harm	Recommendation for AMC CISO or delegate
Project Admin	Oversees the entire NVFLARE project: sets up the project, approves users and client sites, manages servers, distributes startup kits, and holds the highest level of control.	• Credential/configuration leakage (Startup Kits, PKI credentials) • Resource allocation abuse (DoS via admin interface vulnerabilities) • Authorization misconfiguration (excessive or incorrect privileges) • Human/operational error (mistakes in provisioning, role assignment, or security practice) • Inadequate job code review (malicious or faulty code execution)*	• Full project compromise or takeover • Data breaches and loss of confidentiality • System downtime or denial of service • Unauthorized access to sensitive data and infrastructure • Loss of trust among all participants	Assign to senior IT/security leadership or research computing director
Org Admin	Manages their own organization’s participation: registers client sites, specifies resource allocations, distributes client site startup kits, and ensures local compliance.	• Client site management vulnerabilities (resource misconfiguration) • Credential leakage during startup kit distribution • Authorization boundary issues (conflicts with local policy) • Insufficient vetting or security training • Operational security risks (accidental exposure of sensitive information)	• Compromise of local site security • Resource exhaustion or denial of service at the site • Breach of institutional policy or governance • "Weak link" in federated trust chain	• Trusted IT or research computing staff • Knowledge of local data governance and compliance • Security training required • Approval by institutional IT/security leadership
Lead	Designs and submits federated learning jobs (including custom training/validation code) and manages collaborative workflows.	• Code execution risks (malicious or faulty code submission) • Privacy violation risks (model/data leakage) • Resource abuse (computationally expensive jobs) • Model security risks (backdoors, insecure aggregation) • Inadequate privacy mechanisms (potential for data leakage)	• Deliberate (Data exfiltration ) or unintentional (Leakage) of sensitive information • Privacy violations (potential regulatory consequences) • Model integrity compromise • System performance degradation	• Demonstrated expertise in federated learning and secure ML • Code review and approval required for submitted jobs • Security and privacy training • Approval by project leadership
Member	Collaborators that have read-only or observer access to the project and cannot submit jobs or directly influence model training or system operation	• Unauthorized access attempts (privilege escalation) • Passive data collection (metadata inference) • Compliance violation risks (improper data handling) • Unintentional security compromises (weak passwords, shared credentials)	• Unauthorized access attempts • Potential compliance violations	• Verified institutional affiliation • Security and compliance orientation • Limited permissions by default • Approval by Org Admin and oversight by project leadership
